# Supplementary material for: SARS-CoV-2 and MERS-CoV Spike Protein Binding Studies Support Stable Mimic of Bound 9-O-Acetylated Sialic Acids
Source: Molecules. 2022 Aug 20;27(16):5322. doi: 10.3390/molecules27165322 (PMC9415320; doi:10.3390/molecules27165322)
Supplement: Supplementary file 1 [file molecules-27-05322-s001.zip]

Archive with 2 entries (2 files):
- mers-sarscov2_SI_vid.mp4
- molecules-1866455-supplementary.pdf
